# Supplementary material for: Heart Failure Promotes Cancer Progression in an Integrin β1-Dependent Manner
Source: Int J Mol Sci. 2023 Dec 11;24(24):17367. doi: 10.3390/ijms242417367 (PMC10744241; doi:10.3390/ijms242417367)
Supplement: Supplementary file 1 [file ijms-24-17367-s001.zip]

Archive with 1 entries (1 files):
- ijms-2749610-supplementary.pdf
